# Supplementary material for: Study on the ownership balance and the efficiency of mixed ownership enterprises from the perspective of heterogeneous shareholders
Source: PLoS One. 2018 Apr 3;13(4):e0194433. doi: 10.1371/journal.pone.0194433 (PMC5882114; doi:10.1371/journal.pone.0194433)
Supplement: S1 Original Data — (ZIP) [file pone.0194433.s001.zip]

Archive with 1 entries (1 files):
- 3.7.dta
